# Supplementary material for: Integration of Spatial PD-L1 Expression with the Tumor Immune Microenvironment Outperforms Standard PD-L1 Scoring in Outcome Prediction of Urothelial Cancer Patients
Source: Cancers (Basel). 2021 May 12;13(10):2327. doi: 10.3390/cancers13102327 (PMC8150350; doi:10.3390/cancers13102327)
Supplement: Supplementary file 1 [file cancers-13-02327-s001.zip]

Archive with 4 entries (4 files):
- Supplementary_Table_S1_Clinico-pathological_Data.xlsx
- Supplementary_Table_S2_Scoring_algorithms_Used_Antibodies.xlsx
- Supplementary_Table_S3_Multivariable_Surival_Models.xlsx
- Supplementary_Table_S4_Immune Cell Phenotypes Cluster groups data distribution.xlsx
