# Supplementary material for: Integration of Spatial PD-L1 Expression with the Tumor Immune Microenvironment Outperforms Standard PD-L1 Scoring in Outcome Prediction of Urothelial Cancer Patients
Source: Cancers (Basel). 2021 May 12;13(10):2327. doi: 10.3390/cancers13102327 (PMC8150350; doi:10.3390/cancers13102327)
Supplement: Supplementary file 1 [file cancers-13-02327-s001.zip › Supplementary_Table_S1_Clinico-pathological_Data.xlsx]

## Sheet: Tabelle1
Supplementary Table 1. Clinico-pathological cohort data.
pT-Stage
pT2	51 (26.4%)
pT3	96 (49.8%)
pT4	46 (23.8%)
pN-Stage
pN0	56 (29%)
pN1/2	121 (62.7%)
pNX	16 (8.3%)
Gender
Female	54 (28%)
Male	139 (72%)
Age
Mean	69.66 a ± 10.74 a
Resection Status
R0	158 (81.9%)
R1	35 (18.1%)
Concomitant CIS
No	61 (31.6%)
Yes	132 (68.4%)
WHO Grading 1973
G2	6 (3.1%)
G3	187 (96.9%)
WHO Grading 2016
Low grade	0 (0%)
High grade	193 (100%)
Lymphovascular Invasion
L0	87 (45.1%)
L1	106 (54.9%)
Blood Vessel Invasion
V0	132 (68.4%)
V1	61 (31.6%)
Perineurial Invasion
Pn0	123 (63.7%)
Pn1	70 (36.3%)
Adjuvant Platinum Containing Chemotherapy
No	144 (74.6%)
Yes	49 (25.4%)
Median Potential Disease Specific Survival*
66.0 months
Median Potential Disease Free Survival*
62.3 months
*Derived by reverse Kaplan-Meier regression
