# Supplementary material for: Integration of Spatial PD-L1 Expression with the Tumor Immune Microenvironment Outperforms Standard PD-L1 Scoring in Outcome Prediction of Urothelial Cancer Patients
Source: Cancers (Basel). 2021 May 12;13(10):2327. doi: 10.3390/cancers13102327 (PMC8150350; doi:10.3390/cancers13102327)
Supplement: Supplementary file 1 [file cancers-13-02327-s001.zip › Supplementary_Table_S2_Scoring_algorithms_Used_Antibodies.xlsx]

## Sheet: Suppl.Tab 2A
Supplementary Table S2. (A) PD-L1 scoring algorithms and companion diagnostic assays.
Companion diagnostic assay	Ventana SP142	Ventana SP263	pharmDx 22C3	pharmDx 28-8
Companion diagnostic assay for:	Atezolizumab (Genentech)	Durvalumab (AstraZeneca/ MedImmune)	Pembrolizumab (MSD)	Nivolumab (BMS)
Staining Platform	VENTANA BenchMark ULTRA	VENTANA BenchMark ULTRA	Dako Link 48	Dako Link 48
Compartment(s) included in scoring/ scoring algorithm	Ventana IC score: Tumor infiltrating immune cells per total tumor area (including desmoplastic tumor stroma)	TCarea/ICarea score:Tumor infiltrating immune cells per tumor infiltrating immune cell area or/and positive tumor cells (membrane staining) per tumor cell area	CPS: Combined proportion score of positive tumor infiltrating immune cells and positive tumor cells (membrane staining) per all present vital tumor cells	TCarea score: Positive tumor cells per tumor cell area (membrane staining); identical with TC score from durvalumab algorithm
Cut-off(s) for "high" PD-L1 expression/positivity cut-off	IC ≥5%	≥25% of tumor cells or/and ≥25% of immune cells; for positivity either tumor or immune cell cut-off or both cut-offs have to be exceeded (combination of immune and tumor cells to exceed the cut-off of 25% is not allowed)	CPS ≥10	TC ≥1/5%
PD-L1 testing necessary for:	Front line (1.-line) Atezolizumab treatment in Cis-platinum ineligible patients with locally advanced non resectable or metastatic urothelial carcinoma	Currently not used; testing facultative	Front line (1.-line) Pembrolizumab treatment in Cis-platinum ineligible patients with locally advanced non resectable or metastatic urothelial carcinoma	Currently not used; testing facultative
Abbreviations: PD-L1, programmed cell death ligand-1.

## Sheet: Suppl.Tab 2B
Supplementary Table S2. (B) Utilized immunohistochmistry assays for other immune cell markers.
Cell Population/Protein	Antigen	Antibody Clone	Species	Dilution	Supplier	Staining Platform
Pan T-Cells	CD3	SP7	rb	1:150	Zytomed	Ventana Benchmark Ultra
Cytotoxic T-Cells	CD8	C8/144B	ms	1:100	Dako	Ventana Benchmark Ultra
Treg	FOXP3	236A/E7	ms	1:10.000	Abcam	Ventana Benchmark Ultra
Granzyme B	GZMB	GrB-7	ms	1:100	Dako	Ventana Benchmark Ultra
NK-cells	CD56	MRQ-42	rb	1:100	Cell Marque	Ventana Benchmark Ultra
Pan Macrophages	CD68	PGM1	ms	1:200	Dako	Ventana Benchmark Ultra
Immune Checkpoint CTLA-4	CTLA-4	BSB-88	ms	1:200	BioSB	Ventana Benchmark Ultra
Immune Checkpoint PD-1	PD-1	NAT1	ms	1:50	Ventana	Ventana Benchmark Ultra
Immune Checkpoint LAG3	LAG3	EPR20261	rb	1:500	Abcam	Ventana Benchmark Ultra
