# Supplementary material for: Integration of Spatial PD-L1 Expression with the Tumor Immune Microenvironment Outperforms Standard PD-L1 Scoring in Outcome Prediction of Urothelial Cancer Patients
Source: Cancers (Basel). 2021 May 12;13(10):2327. doi: 10.3390/cancers13102327 (PMC8150350; doi:10.3390/cancers13102327)
Supplement: Supplementary file 1 [file cancers-13-02327-s001.zip › Supplementary_Table_S3_Multivariable_Surival_Models.xlsx]

## Sheet: DSS_CPS10_Fig2A
Supplementary Table 3. Multivariable Cox regression models.
Disease Specific Survival: CPS10 - Figure 2A (left survival curve)
Effect Summary
Source	LogWorth	PValue
pN-Stage Summary	3.799	0.00016
pT-Stage Summary	2.957	0.0011
Adjuvant chemotherapy	1.043	0.09056
Lymphocascular Invasion	0.785	0.16415
Gender	0.478	0.3324
WHO 1973 Grading	0.38	0.41679
Resection margin	0.277	0.52788
CPS10: Consensus	0.104	0.78742
Age	0.001	0.9975
WHO 2016 Grading	.	.
Whole Model
Number of Events	108
Number of Censorings	85
Total Number	193
AICc	BIC
967.657	1002.09
Model	-LogLikelihood	ChiSquare	DF	Prob>Chisq
Difference	35.0136	70.0271	11	<.0001
Full	472.099
Reduced	507.113
Parameter Estimates
Term	Estimate	Std Error	Lower 95%	Upper 95%
pT-Stage Summary[pT2]	-0.56816	0.209094	-0.994277	-0.171082
pT-Stage Summary[pT3]	-0.0742149	0.13851	-0.345237	0.19967
pN-Stage Summary[pN+]	-0.0063441	0.155206	-0.310308	0.300479
pN-Stage Summary[pN0]	-0.718842	0.17118	-1.05628	-0.383489
Gender[female]	0.105405	0.107623	-0.110308	0.312836
Age	-3.1844e-05	0.0101599	-0.019842	0.020061
Adjuvant chemotherapy[No]	0.217048	0.130349	-0.033726	0.478272
Resection margin[R1-R0]	0.162056	0.253746	-0.354828	0.64393
WHO 1973 Grading[G3-G2]	0.742646	1.02618	-0.826954	3.63117
Lymphocascular Invasion[1-0]	0.369263	0.267218	-0.149836	0.900027
CPS10: Consensus[0]	0.0281674	0.104617	-0.175054	0.236144
Effect Likelihood Ratio Tests
Source	Nparm	DF	L-R ChiSquare	Prob>ChiSq
pT-Stage Summary	2	2	13.6167	0.0011
pN-Stage Summary	2	2	17.4928	0.0002
Gender	1	1	0.939527	0.3324
Age	1	1	9.82331e-06	0.9975
Adjuvant chemotherapy	1	1	2.86433	0.0906
Resection margin	1	1	0.39848	0.5279
WHO 1973 Grading	1	1	0.659358	0.4168
WHO 2016 Grading	0	0	0	.
Lymphocascular Invasion	1	1	1.93554	0.1642
CPS10: Consensus	1	1	0.0727144	0.7874
Effect Wald Tests
Source	Nparm	DF	Wald ChiSquare	Prob>ChiSq
pT-Stage Summary	2	2	14.1578	0.0008
pN-Stage Summary	2	2	18.761	<.0001
Gender	1	1	0.959197	0.3274
Age	1	1	9.82353e-06	0.9975
Adjuvant chemotherapy	1	1	2.77266	0.0959
Resection margin	1	1	0.407881	0.523
WHO 1973 Grading	1	1	0.52374	0.4693
WHO 2016 Grading	0	0	0	.
Lymphocascular Invasion	1	1	1.90959	0.167
CPS10: Consensus	1	1	0.0724911	0.7877
Risk Ratios
Unit Risk Ratios
Per unit change in regressor
Term	Risk Ratio	Lower 95%	Upper 95%	Reciprocal
Age	0.999968	0.980353	1.02026	1.00003
Range Risk Ratios
Per change in regressor over entire range
Term	Risk Ratio	Lower 95%	Upper 95%	Reciprocal
Age	0.998282	0.342501	2.9544	1.00172
Risk Ratios for pT-Stage Summary
Level1	/Level2	Risk Ratio	Prob>Chisq	Lower 95%	Upper 95%
pT3	pT2	1.63877	0.1032	0.907039	3.08605
pT4	pT2	3.35528	0.0005	1.68866	6.85035
pT4	pT3	2.04744	0.0023	1.2961	3.20551
pT2	pT3	0.610214	0.1032	0.324038	1.10249
pT2	pT4	0.298038	0.0005	0.145978	0.592186
pT3	pT4	0.488415	0.0023	0.311963	0.771545
Risk Ratios for pN-Stage Summary
Level1	/Level2	Risk Ratio	Prob>Chisq	Lower 95%	Upper 95%
pN0	pN+	0.490418	0.0052	0.294855	0.808667
pNX	pN+	2.07826	0.0284	1.08465	3.7928
pNX	pN0	4.23773	<.0001	2.11895	8.12713
pN+	pN0	2.03908	0.0052	1.2366	3.3915
pN+	pNX	0.481172	0.0284	0.263657	0.921959
pN0	pNX	0.235976	<.0001	0.123045	0.471932
Risk Ratios for Gender
Level1	/Level2	Risk Ratio	Prob>Chisq	Lower 95%	Upper 95%
male	female	0.809928	0.3324	0.534902	1.24684
female	male	1.23468	0.3324	0.802025	1.8695
Risk Ratios for Adjuvant chemotherapy
Level1	/Level2	Risk Ratio	Prob>Chisq	Lower 95%	Upper 95%
Yes	No	0.647851	0.0906	0.384218	1.06978
No	Yes	1.54357	0.0906	0.934773	2.60269
Risk Ratios for Resection margin
Level1	/Level2	Risk Ratio	Prob>Chisq	Lower 95%	Upper 95%
R1	R0	1.17593	0.5279	0.701294	1.90395
R0	R1	0.850393	0.5279	0.525224	1.42594
Risk Ratios for WHO 1973 Grading
Level1	/Level2	Risk Ratio	Prob>Chisq	Lower 95%	Upper 95%
G3	G2	2.10149	0.4168	0.437379	37.7571
G2	G3	0.475853	0.4168	0.0264851	2.28634
Risk Ratios for Lymphocascular Invasion
Level1	/Level2	Risk Ratio	Prob>Chisq	Lower 95%	Upper 95%
L1	L0	1.44667	0.1642	0.86085	2.45967
L0	L1	0.691244	0.1642	0.406559	1.16164
Risk Ratios for CPS10: Consensus
Level1	/Level2	Risk Ratio	Prob>Chisq	Lower 95%	Upper 95%
CPS >=10	CPS <10	0.945223	0.7874	0.623574	1.41922
CPS <10	CPS >=10	1.05795	0.7874	0.704612	1.60366

## Sheet: DFS_CPS10_Fig2A
Disease Free Survival: CPS10 - Figure 2A (right survival curve)
Effect Summary
Source	LogWorth	PValue
pN-Stage Summary	3.904	0.00012
pT-Stage Summary	2.627	0.00236
Lymphocascular Invasion	1.021	0.09531
Gender	0.597	0.25287
Adjuvant chemotherapy	0.495	0.31999
WHO 1973 Grading	0.458	0.34842
CPS10: Consensus	0.226	0.59393
Resection margin	0.107	0.78084
Age	0.069	0.85401
WHO 2016 Grading	.	.
Whole Model
Number of Events	110
Number of Censorings	83
Total Number	193
AICc	BIC
998.467	1032.9
Model	-LogLikelihood	ChiSquare	DF	Prob>Chisq
Difference	34.1583	68.3165	11	<.0001
Full	487.505
Reduced	521.663
Parameter Estimates
Term	Estimate	Std Error	Lower 95%	Upper 95%
pT-Stage Summary[pT2]	-0.432027	0.202813	-0.844801	-0.046513
pT-Stage Summary[pT3]	-0.15202	0.136775	-0.419733	0.118208
pN-Stage Summary[pN+]	-0.0693445	0.153483	-0.370052	0.233934
pN-Stage Summary[pN0]	-0.707033	0.166878	-1.03612	-0.380061
Gender[female]	0.123118	0.106298	-0.090127	0.32781
Age	0.00186941	0.0101685	-0.017899	0.0220272
Adjuvant chemotherapy[No]	0.124498	0.126317	-0.118951	0.377188
Resection margin[R1-R0]	0.0700131	0.250347	-0.44044	0.544994
WHO 1973 Grading[G3-G2]	0.841039	1.02387	-0.721295	3.72733
Lymphocascular Invasion[1-0]	0.433348	0.262407	-0.075098	0.955804
CPS10: Consensus[0]	0.0548396	0.103165	-0.145537	0.259922
Effect Likelihood Ratio Tests
Source	Nparm	DF	L-R ChiSquare	Prob>ChiSq
pT-Stage Summary	2	2	12.0983	0.0024
pN-Stage Summary	2	2	17.9801	0.0001
Gender	1	1	1.30738	0.2529
Age	1	1	0.0338595	0.854
Adjuvant chemotherapy	1	1	0.988984	0.32
Resection margin	1	1	0.0774054	0.7808
WHO 1973 Grading	1	1	0.879206	0.3484
WHO 2016 Grading	0	0	0	.
Lymphocascular Invasion	1	1	2.78239	0.0953
CPS10: Consensus	1	1	0.28425	0.5939
Effect Wald Tests
Source	Nparm	DF	Wald ChiSquare	Prob>ChiSq
pT-Stage Summary	2	2	12.8901	0.0016
pN-Stage Summary	2	2	19.9049	<.0001
Gender	1	1	1.3415	0.2468
Age	1	1	0.0337988	0.8541
Adjuvant chemotherapy	1	1	0.971396	0.3243
Resection margin	1	1	0.0782118	0.7797
WHO 1973 Grading	1	1	0.67475	0.4114
WHO 2016 Grading	0	0	0	.
Lymphocascular Invasion	1	1	2.72723	0.0987
CPS10: Consensus	1	1	0.282571	0.595
Risk Ratios
Unit Risk Ratios
Per unit change in regressor
Term	Risk Ratio	Lower 95%	Upper 95%	Reciprocal
Age	1.00187	0.98226	1.02227	0.998132
Range Risk Ratios
Per change in regressor over entire range
Term	Risk Ratio	Lower 95%	Upper 95%	Reciprocal
Age	1.10622	0.380386	3.28533	0.90398
Risk Ratios for pT-Stage Summary
Level1	/Level2	Risk Ratio	Prob>Chisq	Lower 95%	Upper 95%
pT3	pT2	1.32314	0.3493	0.741994	2.45188
pT4	pT2	2.76233	0.0026	1.4201	5.50782
pT4	pT3	2.08771	0.0015	1.33042	3.24432
pT2	pT3	0.755778	0.3493	0.407851	1.34772
pT2	pT4	0.362014	0.0026	0.18156	0.704177
pT3	pT4	0.478995	0.0015	0.308231	0.751645
Risk Ratios for pN-Stage Summary
Level1	/Level2	Risk Ratio	Prob>Chisq	Lower 95%	Upper 95%
pN0	pN+	0.528513	0.0102	0.322236	0.860216
pNX	pN+	2.32966	0.0118	1.21785	4.24303
pNX	pN0	4.40795	<.0001	2.22471	8.37072
pN+	pN0	1.8921	0.0102	1.1625	3.10331
pN+	pNX	0.429247	0.0118	0.235681	0.821117
pN0	pNX	0.226863	<.0001	0.119464	0.449496
Risk Ratios for Gender
Level1	/Level2	Risk Ratio	Prob>Chisq	Lower 95%	Upper 95%
male	female	0.781739	0.2529	0.51912	1.19752
female	male	1.2792	0.2529	0.835059	1.92634
Risk Ratios for Adjuvant chemotherapy
Level1	/Level2	Risk Ratio	Prob>Chisq	Lower 95%	Upper 95%
Yes	No	0.779583	0.32	0.470304	1.26859
No	Yes	1.28274	0.32	0.788279	2.12628
Risk Ratios for Resection margin
Level1	/Level2	Risk Ratio	Prob>Chisq	Lower 95%	Upper 95%
R1	R0	1.07252	0.7808	0.643753	1.7246
R0	R1	0.932382	0.7808	0.579845	1.55339
Risk Ratios for WHO 1973 Grading
Level1	/Level2	Risk Ratio	Prob>Chisq	Lower 95%	Upper 95%
G3	G2	2.31878	0.3484	0.486122	41.5681
G2	G3	0.431262	0.3484	0.0240569	2.0571
Risk Ratios for Lymphocascular Invasion
Level1	/Level2	Risk Ratio	Prob>Chisq	Lower 95%	Upper 95%
L1	L0	1.54241	0.0953	0.927653	2.60076
L0	L1	0.648335	0.0953	0.384503	1.07799
Risk Ratios for CPS10: Consensus
Level1	/Level2	Risk Ratio	Prob>Chisq	Lower 95%	Upper 95%
CPS >=10	CPS<10	0.896122	0.5939	0.594614	1.33786
CPS<10	CPS >=10	1.11592	0.5939	0.74746	1.68176

## Sheet: DSS_TC25IC25area_Fig2B
Disease Specific Survival: TCarea25%/ICarea25% - Figure 2B (left survival curve)
Effect Summary
Source	LogWorth	PValue
pN-Stage Summary	3.666	0.00022
pT-Stage Summary	2.989	0.00103
Adjuvant chemotherapy	0.992	0.10191
Lymphocascular Invasion	0.673	0.2125
Gender	0.506	0.31174
IC/TC25%: Consensus	0.358	0.43853
WHO 1973 Grading	0.343	0.45437
Resection margin	0.269	0.53868
Age	0.039	0.91364
WHO 2016 Grading	.	.
Whole Model
Number of Events	108
Number of Censorings	85
Total Number	193
AICc	BIC
967.13	1001.56
Model	-LogLikelihood	ChiSquare	DF	Prob>Chisq
Difference	35.2773	70.5545	11	<.0001
Full	471.836
Reduced	507.113
Parameter Estimates
Term	Estimate	Std Error	Lower 95%	Upper 95%
pT-Stage Summary[pT2]	-0.568083	0.208191	-0.992474	-0.172691
pT-Stage Summary[pT3]	-0.0742484	0.138163	-0.344572	0.198989
pN-Stage Summary[pN+]	-0.0111285	0.155135	-0.314831	0.295675
pN-Stage Summary[pN0]	-0.705982	0.171064	-1.04287	-0.370578
Gender[female]	0.110056	0.107632	-0.105644	0.317539
Age	0.00111213	0.0102595	-0.018888	0.0214046
Adjuvant chemotherapy[No]	0.209641	0.130287	-0.040828	0.470935
Resection margin[R1-R0]	0.157593	0.253451	-0.358602	0.638984
WHO 1973 Grading[G3-G2]	0.690776	1.02706	-0.88126	3.58018
Lymphocascular Invasion[1-0]	0.334052	0.269663	-0.189588	0.869855
IC/TC25%: Consensus[0]	0.0833639	0.108038	-0.126589	0.298013
Effect Likelihood Ratio Tests
Source	Nparm	DF	L-R ChiSquare	Prob>ChiSq
pT-Stage Summary	2	2	13.7651	0.001
pN-Stage Summary	2	2	16.8828	0.0002
Gender	1	1	1.02327	0.3117
Age	1	1	0.0117598	0.9136
Adjuvant chemotherapy	1	1	2.67535	0.1019
Resection margin	1	1	0.377987	0.5387
WHO 1973 Grading	1	1	0.55973	0.4544
WHO 2016 Grading	0	0	0	.
Lymphocascular Invasion	1	1	1.55432	0.2125
IC/TC25%: Consensus	1	1	0.600133	0.4385
Effect Wald Tests
Source	Nparm	DF	Wald ChiSquare	Prob>ChiSq
pT-Stage Summary	2	2	14.3301	0.0008
pN-Stage Summary	2	2	18.1837	0.0001
Gender	1	1	1.04555	0.3065
Age	1	1	0.0117506	0.9137
Adjuvant chemotherapy	1	1	2.58908	0.1076
Resection margin	1	1	0.386619	0.5341
WHO 1973 Grading	1	1	0.452357	0.5012
WHO 2016 Grading	0	0	0	.
Lymphocascular Invasion	1	1	1.53457	0.2154
IC/TC25%: Consensus	1	1	0.595397	0.4403
Risk Ratios
Unit Risk Ratios
Per unit change in regressor
Term	Risk Ratio	Lower 95%	Upper 95%	Reciprocal
Age	1.00111	0.981289	1.02164	0.998888
Range Risk Ratios
Per change in regressor over entire range
Term	Risk Ratio	Lower 95%	Upper 95%	Reciprocal
Age	1.0619	0.360608	3.17672	0.941713
Risk Ratios for pT-Stage Summary
Level1	/Level2	Risk Ratio	Prob>Chisq	Lower 95%	Upper 95%
pT3	pT2	1.63859	0.1022	0.908686	3.08035
pT4	pT2	3.35487	0.0005	1.69446	6.82397
pT4	pT3	2.04742	0.0022	1.29932	3.19918
pT2	pT3	0.610282	0.1022	0.324638	1.10049
pT2	pT4	0.298074	0.0005	0.146542	0.590157
pT3	pT4	0.48842	0.0022	0.31258	0.769635
Risk Ratios for pN-Stage Summary
Level1	/Level2	Risk Ratio	Prob>Chisq	Lower 95%	Upper 95%
pN0	pN+	0.499148	0.0064	0.300218	0.822705
pNX	pN+	2.07143	0.0291	1.08118	3.7797
pNX	pN0	4.14993	0.0001	2.0747	7.95191
pN+	pN0	2.00341	0.0064	1.2155	3.33091
pN+	pNX	0.482759	0.0291	0.264571	0.924918
pN0	pNX	0.240968	0.0001	0.125756	0.481998
Risk Ratios for Gender
Level1	/Level2	Risk Ratio	Prob>Chisq	Lower 95%	Upper 95%
male	female	0.802429	0.3117	0.529895	1.23527
female	male	1.24622	0.3117	0.80954	1.88717
Risk Ratios for Adjuvant chemotherapy
Level1	/Level2	Risk Ratio	Prob>Chisq	Lower 95%	Upper 95%
Yes	No	0.657519	0.1019	0.389898	1.08508
No	Yes	1.52087	0.1019	0.921589	2.56477
Risk Ratios for Resection margin
Level1	/Level2	Risk Ratio	Prob>Chisq	Lower 95%	Upper 95%
R1	R0	1.17069	0.5387	0.698653	1.89456
R0	R1	0.854198	0.5387	0.527828	1.43133
Risk Ratios for WHO 1973 Grading
Level1	/Level2	Risk Ratio	Prob>Chisq	Lower 95%	Upper 95%
G3	G2	1.99526	0.4544	0.414261	35.8801
G2	G3	0.501187	0.4544	0.0278706	2.41394
Risk Ratios for Lymphocascular Invasion
Level1	/Level2	Risk Ratio	Prob>Chisq	Lower 95%	Upper 95%
1	0	1.39662	0.2125	0.8273	2.38656
0	1	0.716017	0.2125	0.419012	1.20875
Risk Ratios for IC/TC25%: Consensus
Level1	/Level2	Risk Ratio	Prob>Chisq	Lower 95%	Upper 95%
TC25%/ICarea25% >=25%	TC25%/ICarea25% <25%	0.84643	0.4385	0.550997	1.28811
TC25%/ICarea25% <25%	TC25%/ICarea25% >=25%	1.18143	0.4385	0.77633	1.81489

## Sheet: DFS_TC25IC25area_Fig2B
Disease Free Survival: TCarea25%/ICarea25% - Figure 2B (right survival curve)
Effect Summary
Source	LogWorth	PValue
pN-Stage Summary	3.771	0.00017
pT-Stage Summary	2.63	0.00234
Lymphocascular Invasion	0.977	0.10543
Gender	0.642	0.22782
Adjuvant chemotherapy	0.483	0.32904
WHO 1973 Grading	0.414	0.38579
IC/TC25%: Consensus	0.271	0.53598
Resection margin	0.089	0.81476
Age	0.083	0.82556
WHO 2016 Grading	.	.
Whole Model
Number of Events	110
Number of Censorings	83
Total Number	193
AICc	BIC
998.369	1032.8
Model	-LogLikelihood	ChiSquare	DF	Prob>Chisq
Difference	34.2077	68.4153	11	<.0001
Full	487.455
Reduced	521.663
Parameter Estimates
Term	Estimate	Std Error	Lower 95%	Upper 95%
pT-Stage Summary[pT2]	-0.435653	0.202474	-0.847697	-0.05065
pT-Stage Summary[pT3]	-0.146956	0.136273	-0.413693	0.122295
pN-Stage Summary[pN+]	-0.0659259	0.152977	-0.365535	0.236486
pN-Stage Summary[pN0]	-0.699316	0.16808	-1.03081	-0.370036
Gender[female]	0.129394	0.105839	-0.082937	0.33322
Age	0.00225078	0.0102228	-0.017628	0.0225115
Adjuvant chemotherapy[No]	0.122109	0.126232	-0.121102	0.374693
Resection margin[R1-R0]	0.0590528	0.250963	-0.452508	0.535339
WHO 1973 Grading[G3-G2]	0.785906	1.02473	-0.778799	3.67305
Lymphocascular Invasion[1-0]	0.423288	0.26406	-0.088231	0.949184
IC/TC25%: Consensus[0]	0.0652602	0.105791	-0.140299	0.275483
Effect Likelihood Ratio Tests
Source	Nparm	DF	L-R ChiSquare	Prob>ChiSq
pT-Stage Summary	2	2	12.1138	0.0023
pN-Stage Summary	2	2	17.366	0.0002
Gender	1	1	1.4544	0.2278
Age	1	1	0.048578	0.8256
Adjuvant chemotherapy	1	1	0.952666	0.329
Resection margin	1	1	0.0548922	0.8148
WHO 1973 Grading	1	1	0.752174	0.3858
WHO 2016 Grading	0	0	0	.
Lymphocascular Invasion	1	1	2.62137	0.1054
IC/TC25%: Consensus	1	1	0.383046	0.536
Effect Wald Tests
Source	Nparm	DF	Wald ChiSquare	Prob>ChiSq
pT-Stage Summary	2	2	12.9114	0.0016
pN-Stage Summary	2	2	19.1147	<.0001
Gender	1	1	1.49465	0.2215
Age	1	1	0.0484764	0.8257
Adjuvant chemotherapy	1	1	0.935742	0.3334
Resection margin	1	1	0.0553685	0.814
WHO 1973 Grading	1	1	0.5882	0.4431
WHO 2016 Grading	0	0	0	.
Lymphocascular Invasion	1	1	2.5696	0.1089
IC/TC25%: Consensus	1	1	0.380542	0.5373
Risk Ratios
Unit Risk Ratios
Per unit change in regressor
Term	Risk Ratio	Lower 95%	Upper 95%	Reciprocal
Age	1.00225	0.982526	1.02277	0.997752
Range Risk Ratios
Per change in regressor over entire range
Term	Risk Ratio	Lower 95%	Upper 95%	Reciprocal
Age	1.12924	0.386001	3.37239	0.885554
Risk Ratios for pT-Stage Summary
Level1	/Level2	Risk Ratio	Prob>Chisq	Lower 95%	Upper 95%
pT3	pT2	1.33469	0.3335	0.749246	2.47098
pT4	pT2	2.76838	0.0025	1.42518	5.50917
pT4	pT3	2.07418	0.0016	1.32564	3.21551
pT2	pT3	0.749239	0.3335	0.404699	1.33468
pT2	pT4	0.361222	0.0025	0.181516	0.701667
pT3	pT4	0.482118	0.0016	0.310992	0.754353
Risk Ratios for pN-Stage Summary
Level1	/Level2	Risk Ratio	Prob>Chisq	Lower 95%	Upper 95%
pN0	pN+	0.530789	0.0108	0.323454	0.864155
pNX	pN+	2.296	0.0133	1.19993	4.18241
pNX	pN0	4.32563	<.0001	2.17313	8.25969
pN+	pN0	1.88399	0.0108	1.1572	3.09163
pN+	pNX	0.43554	0.0133	0.239097	0.833382
pN0	pNX	0.23118	<.0001	0.12107	0.460165
Risk Ratios for Gender
Level1	/Level2	Risk Ratio	Prob>Chisq	Lower 95%	Upper 95%
male	female	0.771987	0.2278	0.513534	1.18042
female	male	1.29536	0.2278	0.847153	1.94729
Risk Ratios for Adjuvant chemotherapy
Level1	/Level2	Risk Ratio	Prob>Chisq	Lower 95%	Upper 95%
Yes	No	0.783317	0.329	0.472657	1.27405
No	Yes	1.27662	0.329	0.784896	2.1157
Risk Ratios for Resection margin
Level1	/Level2	Risk Ratio	Prob>Chisq	Lower 95%	Upper 95%
R1	R0	1.06083	0.8148	0.636031	1.70803
R0	R1	0.942657	0.8148	0.585471	1.57225
Risk Ratios for WHO 1973 Grading
Level1	/Level2	Risk Ratio	Prob>Chisq	Lower 95%	Upper 95%
G3	G2	2.19439	0.3858	0.458957	39.3719
G2	G3	0.455707	0.3858	0.0253989	2.17885
Risk Ratios for Lymphocascular Invasion
Level1	/Level2	Risk Ratio	Prob>Chisq	Lower 95%	Upper 95%
L1	L0	1.52697	0.1054	0.915549	2.5836
L0	L1	0.65489	0.1054	0.387057	1.09224
Risk Ratios for IC/TC25%: Consensus
Level1	/Level2	Risk Ratio	Prob>Chisq	Lower 95%	Upper 95%
TC25%/ICarea25% >=25%	TC25%/ICarea25% <25%	0.877639	0.536	0.576392	1.32392
TC25%/ICarea25% <25%	TC25%/ICarea25% >=25%	1.13942	0.536	0.755332	1.73493

## Sheet: DSS_TC25%_Fig2C
Disease Specific Survival: TCarea25% - Figure 2C (left survival curve)
Effect Summary
Source	LogWorth	PValue
pN-Stage Summary	3.952	0.00011
pT-Stage Summary	2.798	0.00159
Adjuvant chemotherapy	1.141	0.07224
Lymphocascular Invasion	0.945	0.11347
Gender	0.511	0.30863
WHO 1973 Grading	0.359	0.4378
TC25%: Consensus	0.333	0.46411
Resection margin	0.307	0.493
Age	0.046	0.8999
WHO 2016 Grading	.	.
Number of Events	108
Number of Censorings	85
Total Number	193
AICc	BIC
967.194	1001.62
Model	-LogLikelihood	ChiSquare	DF	Prob>Chisq
Difference	35.2452	70.4904	11	<.0001
Full	471.868
Reduced	507.113
Parameter Estimates
Term	Estimate	Std Error	Lower 95%	Upper 95%
pT-Stage Summary[pT2]	-0.544778	0.210832	-0.974108	-0.144172
pT-Stage Summary[pT3]	-0.0828564	0.139052	-0.354911	0.192092
pN-Stage Summary[pN+]	0.00905815	0.155062	-0.294697	0.315497
pN-Stage Summary[pN0]	-0.732744	0.170363	-1.0684	-0.398785
Gender[female]	0.111059	0.107933	-0.105153	0.319215
Age	-0.001291	0.0102587	-0.021301	0.0189858
Adjuvant chemotherapy[No]	0.232104	0.131411	-0.0206	0.495523
Resection margin[R1-R0]	0.177427	0.255696	-0.342586	0.66382
WHO 1973 Grading[G3-G2]	0.713432	1.02663	-0.857742	3.60237
Lymphocascular Invasion[1-0]	0.423901	0.269892	-0.100268	0.960071
TC25%: Consensus[0]	-0.0919101	0.123932	-0.327678	0.160121
Source	Nparm	DF	L-R ChiSquare	Prob>ChiSq
pT-Stage Summary	2	2	12.8854	0.0016
pN-Stage Summary	2	2	18.2014	0.0001
Gender	1	1	1.03651	0.3086
Age	1	1	0.0158235	0.8999
Adjuvant chemotherapy	1	1	3.23132	0.0722
Resection margin	1	1	0.469968	0.493
WHO 1973 Grading	1	1	0.60204	0.4378
WHO 2016 Grading	0	0	0	.
Lymphocascular Invasion	1	1	2.50517	0.1135
TC25%: Consensus	1	1	0.535968	0.4641
Effect Wald Tests
Source	Nparm	DF	Wald ChiSquare	Prob>ChiSq
pT-Stage Summary	2	2	13.4569	0.0012
pN-Stage Summary	2	2	19.3686	<.0001
Gender	1	1	1.05875	0.3035
Age	1	1	0.0158371	0.8999
Adjuvant chemotherapy	1	1	3.11961	0.0774
Resection margin	1	1	0.481495	0.4877
WHO 1973 Grading	1	1	0.482926	0.4871
WHO 2016 Grading	0	0	0	.
Lymphocascular Invasion	1	1	2.46688	0.1163
TC25%: Consensus	1	1	0.549992	0.4583
Risk Ratios
Unit Risk Ratios
Per unit change in regressor
Term	Risk Ratio	Lower 95%	Upper 95%	Reciprocal
Age	0.99871	0.978924	1.01917	1.00129
Range Risk Ratios
Per change in regressor over entire range
Term	Risk Ratio	Lower 95%	Upper 95%	Reciprocal
Age	0.93266	0.31656	2.78775	1.0722
Risk Ratios for pT-Stage Summary
Level1	/Level2	Risk Ratio	Prob>Chisq	Lower 95%	Upper 95%
pT3	pT2	1.58712	0.1312	0.874377	3.00305
pT4	pT2	3.22977	0.0008	1.61712	6.62403
pT4	pT3	2.03499	0.0025	1.28859	3.1876
pT2	pT3	0.630072	0.1312	0.332994	1.14367
pT2	pT4	0.309619	0.0008	0.150966	0.618383
pT3	pT4	0.491403	0.0025	0.313715	0.776043
Risk Ratios for pN-Stage Summary
Level1	/Level2	Risk Ratio	Prob>Chisq	Lower 95%	Upper 95%
pN0	pN+	0.476255	0.0034	0.287397	0.782398
pNX	pN+	2.04343	0.0327	1.06373	3.73896
pNX	pN0	4.29062	<.0001	2.14319	8.22546
pN+	pN0	2.09972	0.0034	1.27812	3.47951
pN+	pNX	0.489374	0.0327	0.267454	0.940089
pN0	pNX	0.233067	<.0001	0.121574	0.466593
Risk Ratios for Gender
Level1	/Level2	Risk Ratio	Prob>Chisq	Lower 95%	Upper 95%
male	female	0.800821	0.3086	0.528121	1.23405
female	male	1.24872	0.3086	0.810337	1.8935
Risk Ratios for Adjuvant chemotherapy
Level1	/Level2	Risk Ratio	Prob>Chisq	Lower 95%	Upper 95%
Yes	No	0.628633	0.0722	0.371188	1.04206
No	Yes	1.59075	0.0722	0.959637	2.69405
Risk Ratios for Resection margin
Level1	/Level2	Risk Ratio	Prob>Chisq	Lower 95%	Upper 95%
R1	R0	1.19414	0.493	0.709932	1.9422
R0	R1	0.837422	0.493	0.514881	1.40858
Risk Ratios for WHO 1973 Grading
Level1	/Level2	Risk Ratio	Prob>Chisq	Lower 95%	Upper 95%
G3	G2	2.04098	0.4378	0.424119	36.6852
G2	G3	0.48996	0.4378	0.0272589	2.35783
Risk Ratios for Lymphocascular Invasion
Level1	/Level2	Risk Ratio	Prob>Chisq	Lower 95%	Upper 95%
L1	L0	1.52791	0.1135	0.904595	2.61188
L0	L1	0.654489	0.1135	0.382866	1.10547
Risk Ratios for TC25%: Consensus
Level1	/Level2	Risk Ratio	Prob>Chisq	Lower 95%	Upper 95%
TCarea >25%	TCarea <25%	1.2018	0.4641	0.725973	1.92583
TCarea <25%	TCarea >25%	0.832085	0.4641	0.519257	1.37746

## Sheet: DFS_TC25%_Fig2C
Disease Free Survival: TCarea25% - Figure 2C (right survival curve)
Effect Summary
Source	LogWorth	PValue
pN-Stage Summary	4.026	9e-05
pT-Stage Summary	2.455	0.00351
Lymphocascular Invasion	1.268	0.054
Gender	0.683	0.20754
Adjuvant chemotherapy	0.528	0.29675
WHO 1973 Grading	0.424	0.37679
TC25%: Consensus	0.372	0.42491
Resection margin	0.137	0.72873
Age	0.028	0.9376
WHO 2016 Grading	.	.
Whole Model
Number of Events	110
Number of Censorings	83
Total Number	193
AICc	BIC
998.115	1032.55
Model	-LogLikelihood	ChiSquare	DF	Prob>Chisq
Difference	34.3345	68.669	11	<.0001
Full	487.328
Reduced	521.663
Parameter Estimates
Term	Estimate	Std Error	Lower 95%	Upper 95%
pT-Stage Summary[pT2]	-0.407556	0.2042	-0.823025	-0.019384
pT-Stage Summary[pT3]	-0.154604	0.136618	-0.42197	0.115358
pN-Stage Summary[pN+]	-0.0527505	0.152835	-0.352208	0.249244
pN-Stage Summary[pN0]	-0.716952	0.165703	-1.04379	-0.392237
Gender[female]	0.136133	0.106531	-0.077414	0.341454
Age	0.00080518	0.0102881	-0.019212	0.0211831
Adjuvant chemotherapy[No]	0.131121	0.12683	-0.113379	0.384732
Resection margin[R1-R0]	0.0881477	0.252586	-0.426122	0.568089
WHO 1973 Grading[G3-G2]	0.798749	1.02428	-0.765012	3.68542
Lymphocascular Invasion[1-0]	0.505975	0.265605	-0.008615	1.03481
TC25%: Consensus[0]	-0.0993785	0.122696	-0.332275	0.150625
Effect Likelihood Ratio Tests
Source	Nparm	DF	L-R ChiSquare	Prob>ChiSq
pT-Stage Summary	2	2	11.3065	0.0035
pN-Stage Summary	2	2	18.5409	<.0001
Gender	1	1	1.58851	0.2075
Age	1	1	0.00612951	0.9376
Adjuvant chemotherapy	1	1	1.08872	0.2968
Resection margin	1	1	0.120282	0.7287
WHO 1973 Grading	1	1	0.781164	0.3768
WHO 2016 Grading	0	0	0	.
Lymphocascular Invasion	1	1	3.7127	0.054
TC25%: Consensus	1	1	0.636698	0.4249
Effect Wald Tests
Source	Nparm	DF	Wald ChiSquare	Prob>ChiSq
pT-Stage Summary	2	2	12.0376	0.0024
pN-Stage Summary	2	2	20.2866	<.0001
Gender	1	1	1.63295	0.2013
Age	1	1	0.00612518	0.9376
Adjuvant chemotherapy	1	1	1.0688	0.3012
Resection margin	1	1	0.121788	0.7271
WHO 1973 Grading	1	1	0.608112	0.4355
WHO 2016 Grading	0	0	0	.
Lymphocascular Invasion	1	1	3.629	0.0568
TC25%: Consensus	1	1	0.65603	0.418
Risk Ratios
Unit Risk Ratios
Per unit change in regressor
Term	Risk Ratio	Lower 95%	Upper 95%	Reciprocal
Age	1.00081	0.980972	1.02141	0.999195
Range Risk Ratios
Per change in regressor over entire range
Term	Risk Ratio	Lower 95%	Upper 95%	Reciprocal
Age	1.04444	0.354367	3.13895	0.957452
Risk Ratios for pT-Stage Summary
Level1	/Level2	Risk Ratio	Prob>Chisq	Lower 95%	Upper 95%
pT3	pT2	1.28782	0.4008	0.720342	2.39401
pT4	pT2	2.63719	0.0043	1.35023	5.27925
pT4	pT3	2.0478	0.0019	1.30772	3.178
pT2	pT3	0.776506	0.4008	0.417709	1.38823
pT2	pT4	0.379191	0.0043	0.189421	0.740614
pT3	pT4	0.48833	0.0019	0.314663	0.764691
Risk Ratios for pN-Stage Summary
Level1	/Level2	Risk Ratio	Prob>Chisq	Lower 95%	Upper 95%
pN0	pN+	0.514684	0.0069	0.315423	0.833399
pNX	pN+	2.27608	0.0143	1.1889	4.1496
pNX	pN0	4.42228	<.0001	2.23377	8.39072
pN+	pN0	1.94294	0.0069	1.19991	3.17035
pN+	pNX	0.439352	0.0143	0.240987	0.841112
pN0	pNX	0.226128	<.0001	0.119179	0.447673
Risk Ratios for Gender
Level1	/Level2	Risk Ratio	Prob>Chisq	Lower 95%	Upper 95%
male	female	0.761652	0.2075	0.505146	1.16746
female	male	1.31294	0.2075	0.856562	1.97963
Risk Ratios for Adjuvant chemotherapy
Level1	/Level2	Risk Ratio	Prob>Chisq	Lower 95%	Upper 95%
Yes	No	0.769326	0.2968	0.463261	1.25453
No	Yes	1.29984	0.2968	0.797113	2.15861
Risk Ratios for Resection margin
Level1	/Level2	Risk Ratio	Prob>Chisq	Lower 95%	Upper 95%
R1	R0	1.09215	0.7287	0.653037	1.76489
R0	R1	0.915626	0.7287	0.566607	1.53131
Risk Ratios for WHO 1973 Grading
Level1	/Level2	Risk Ratio	Prob>Chisq	Lower 95%	Upper 95%
G3	G2	2.22276	0.3768	0.465328	39.862
G2	G3	0.449891	0.3768	0.0250865	2.14902
Risk Ratios for Lymphocascular Invasion
Level1	/Level2	Risk Ratio	Prob>Chisq	Lower 95%	Upper 95%
L1	L0	1.6586	0.054	0.991422	2.81458
L0	L1	0.602917	0.054	0.355293	1.00865
Risk Ratios for TC25%: Consensus
Level1	/Level2	Risk Ratio	Prob>Chisq	Lower 95%	Upper 95%
TCarea>=25%	TCarea<25%	1.21989	0.4249	0.739893	1.94362
TCarea<25%	TCarea>=25%	0.819749	0.4249	0.514505	1.35155

## Sheet: DSS_IC25%_Fig2D
Disease Specific Survival: ICarea25% - Figure 2D (right survival curve)
Effect Summary
Source	LogWorth	PValue
pN-Stage Summary	3.621	0.00024
pT-Stage Summary	3	0.001
Adjuvant chemotherapy	1.057	0.08775
IC-Area 25%: Consensus	1.031	0.09315
Lymphocascular Invasion	0.511	0.30797
Gender	0.475	0.33476
WHO 1973 Grading	0.275	0.53122
Resection margin	0.264	0.54464
Age	0.046	0.90029
WHO 2016 Grading	.	.
Whole Model
Number of Events	108
Number of Censorings	85
Total Number	193
AICc	BIC
964.911	999.342
Model	-LogLikelihood	ChiSquare	DF	Prob>Chisq
Difference	36.3867	72.7735	11	<.0001
Full	470.726
Reduced	507.113
Parameter Estimates
Term	Estimate	Std Error	Lower 95%	Upper 95%
pT-Stage Summary[pT2]	-0.57057	0.208181	-0.994847	-0.175122
pT-Stage Summary[pT3]	-0.0746042	0.138088	-0.344835	0.19844
pN-Stage Summary[pN+]	0.00308159	0.154669	-0.299578	0.309145
pN-Stage Summary[pN0]	-0.703847	0.170833	-1.03991	-0.368497
Gender[female]	0.10517	0.107924	-0.111112	0.313217
Age	0.00126533	0.0101048	-0.018402	0.0212864
Adjuvant chemotherapy[No]	0.217095	0.129305	-0.03156	0.476426
Resection margin[R1-R0]	0.154861	0.25279	-0.360045	0.634956
WHO 1973 Grading[G3-G2]	0.589198	1.02919	-0.989601	3.48066
Lymphocascular Invasion[1-0]	0.274533	0.270539	-0.251538	0.811383
IC-Area 25%: Consensus[0]	0.188277	0.114464	-0.030844	0.419384
Effect Likelihood Ratio Tests
Source	Nparm	DF	L-R ChiSquare	Prob>ChiSq
pT-Stage Summary	2	2	13.8166	0.001
pN-Stage Summary	2	2	16.6771	0.0002
Gender	1	1	0.93038	0.3348
Age	1	1	0.0156978	0.9003
Adjuvant chemotherapy	1	1	2.91516	0.0878
Resection margin	1	1	0.367011	0.5446
WHO 1973 Grading	1	1	0.392062	0.5312
WHO 2016 Grading	0	0	0	.
Lymphocascular Invasion	1	1	1.03934	0.308
IC-Area 25%: Consensus	1	1	2.81907	0.0932
Effect Wald Tests
Source	Nparm	DF	Wald ChiSquare	Prob>ChiSq
pT-Stage Summary	2	2	14.39	0.0008
pN-Stage Summary	2	2	17.836	0.0001
Gender	1	1	0.949608	0.3298
Age	1	1	0.0156802	0.9003
Adjuvant chemotherapy	1	1	2.81881	0.0932
Resection margin	1	1	0.375287	0.5401
WHO 1973 Grading	1	1	0.32774	0.567
WHO 2016 Grading	0	0	0	.
Lymphocascular Invasion	1	1	1.02974	0.3102
IC-Area 25%: Consensus	1	1	2.70559	0.1
Risk Ratios
Unit Risk Ratios
Per unit change in regressor
Term	Risk Ratio	Lower 95%	Upper 95%	Reciprocal
Age	1.00127	0.981766	1.02151	0.998735
Range Risk Ratios
Per change in regressor over entire range
Term	Risk Ratio	Lower 95%	Upper 95%	Reciprocal
Age	1.07072	0.370193	3.1565	0.933954
Risk Ratios for pT-Stage Summary
Level1	/Level2	Risk Ratio	Prob>Chisq	Lower 95%	Upper 95%
pT3	pT2	1.64208	0.1003	0.911127	3.08506
pT4	pT2	3.3728	0.0004	1.70184	6.86369
pT4	pT3	2.05398	0.0022	1.30233	3.21263
pT2	pT3	0.608983	0.1003	0.324142	1.09754
pT2	pT4	0.296489	0.0004	0.145694	0.587599
pT3	pT4	0.48686	0.0022	0.311272	0.767852
Risk Ratios for pN-Stage Summary
Level1	/Level2	Risk Ratio	Prob>Chisq	Lower 95%	Upper 95%
pN0	pN+	0.493156	0.0052	0.297465	0.809911
pNX	pN+	2.00909	0.0366	1.0467	3.67295
pNX	pN0	4.07395	0.0002	2.03039	7.8163
pN+	pN0	2.02775	0.0052	1.2347	3.36173
pN+	pNX	0.497737	0.0366	0.272261	0.955387
pN0	pNX	0.245462	0.0002	0.127938	0.492516
Risk Ratios for Gender
Level1	/Level2	Risk Ratio	Prob>Chisq	Lower 95%	Upper 95%
male	female	0.810309	0.3348	0.534495	1.24885
female	male	1.2341	0.3348	0.800736	1.87092
Risk Ratios for Adjuvant chemotherapy
Level1	/Level2	Risk Ratio	Prob>Chisq	Lower 95%	Upper 95%
Yes	No	0.64779	0.0878	0.38564	1.06515
No	Yes	1.54371	0.0878	0.938832	2.59309
Risk Ratios for Resection margin
Level1	/Level2	Risk Ratio	Prob>Chisq	Lower 95%	Upper 95%
R1	R0	1.1675	0.5446	0.697645	1.88694
R0	R1	0.856534	0.5446	0.529959	1.43339
Risk Ratios for WHO 1973 Grading
Level1	/Level2	Risk Ratio	Prob>Chisq	Lower 95%	Upper 95%
G3	G2	1.80254	0.5312	0.371725	32.4811
G2	G3	0.554772	0.5312	0.0307871	2.69016
Risk Ratios for Lymphocascular Invasion
Level1	/Level2	Risk Ratio	Prob>Chisq	Lower 95%	Upper 95%
L1	L0	1.31592	0.308	0.777604	2.25102
L0	L1	0.759927	0.308	0.444243	1.286
Risk Ratios for IC-Area 25%: Consensus
Level1	/Level2	Risk Ratio	Prob>Chisq	Lower 95%	Upper 95%
ICarea >=25%	ICarea <25%	0.686221	0.0932	0.432242	1.06363
ICarea <25%	ICarea >=25%	1.45726	0.0932	0.940176	2.31352

## Sheet: DFS_IC25%_Fig2D
Disease Free Survival: ICarea25% - Figure 2D (right survival curve)
Effect Summary
Source	LogWorth	PValue
pN-Stage Summary	3.68	0.00021
pT-Stage Summary	2.756	0.00176
IC-Area 25%: Consensus	1.119	0.07607
Lymphocascular Invasion	0.781	0.16556
Gender	0.642	0.22802
Adjuvant chemotherapy	0.485	0.32749
WHO 1973 Grading	0.333	0.46459
Age	0.111	0.77407
Resection margin	0.06	0.87001
WHO 2016 Grading	.	.
Number of Events	110
Number of Censorings	83
Total Number	193
AICc	BIC
995.605	1030.04
Model	-LogLikelihood	ChiSquare	DF	Prob>Chisq
Difference	35.5896	71.1792	11	<.0001
Full	486.073
Reduced	521.663
Parameter Estimates
Term	Estimate	Std Error	Lower 95%	Upper 95%
pT-Stage Summary[pT2]	-0.445374	0.202122	-0.856733	-0.061072
pT-Stage Summary[pT3]	-0.150954	0.136269	-0.417699	0.118277
pN-Stage Summary[pN+]	-0.0636891	0.153204	-0.363625	0.239302
pN-Stage Summary[pN0]	-0.688308	0.167205	-1.01802	-0.360591
Gender[female]	0.129533	0.106011	-0.0831	0.333738
Age	0.00291045	0.0101543	-0.016812	0.0230583
Adjuvant chemotherapy[No]	0.12191	0.125641	-0.120118	0.373416
Resection margin[R1-R0]	0.0411415	0.250645	-0.470005	0.51658
WHO 1973 Grading[G3-G2]	0.676116	1.02637	-0.893865	3.56483
Lymphocascular Invasion[1-0]	0.362827	0.263774	-0.148651	0.887725
IC-Area 25%: Consensus[0]	0.194366	0.111917	-0.019963	0.420233
Effect Wald Tests
Source	Nparm	DF	Wald ChiSquare	Prob>ChiSq
pT-Stage Summary	2	2	13.5427	0.0011
pN-Stage Summary	2	2	18.6501	<.0001
Gender	1	1	1.49299	0.2218
Age	1	1	0.0821533	0.7744
Adjuvant chemotherapy	1	1	0.941488	0.3319
Resection margin	1	1	0.0269427	0.8696
WHO 1973 Grading	1	1	0.433949	0.5101
WHO 2016 Grading	0	0	0	.
Lymphocascular Invasion	1	1	1.89205	0.169
IC-Area 25%: Consensus	1	1	3.01615	0.0824
Risk Ratios
Unit Risk Ratios
Per unit change in regressor
Term	Risk Ratio	Lower 95%	Upper 95%	Reciprocal
Age	1.00292	0.983328	1.02333	0.997094
Range Risk Ratios
Per change in regressor over entire range
Term	Risk Ratio	Lower 95%	Upper 95%	Reciprocal
Age	1.17019	0.403389	3.47345	0.854564
Risk Ratios for pT-Stage Summary
Level1	/Level2	Risk Ratio	Prob>Chisq	Lower 95%	Upper 95%
pT3	pT2	1.34235	0.3232	0.754165	2.48328
pT4	pT2	2.83404	0.002	1.46051	5.63358
pT4	pT3	2.11126	0.0012	1.34921	3.27404
pT2	pT3	0.744964	0.3232	0.402693	1.32597
pT2	pT4	0.352853	0.002	0.177507	0.684692
pT3	pT4	0.473652	0.0012	0.305433	0.741175
Risk Ratios for pN-Stage Summary
Level1	/Level2	Risk Ratio	Prob>Chisq	Lower 95%	Upper 95%
pN0	pN+	0.535466	0.0116	0.32667	0.87008
pNX	pN+	2.26073	0.0152	1.1802	4.12246
pNX	pN0	4.22198	<.0001	2.12418	8.0393
pN+	pN0	1.86753	0.0116	1.14932	3.06119
pN+	pNX	0.442336	0.0152	0.242574	0.847312
pN0	pNX	0.236855	<.0001	0.124389	0.470769
Risk Ratios for Gender
Level1	/Level2	Risk Ratio	Prob>Chisq	Lower 95%	Upper 95%
male	female	0.771772	0.228	0.513001	1.18081
female	male	1.29572	0.228	0.846877	1.94931
Risk Ratios for Adjuvant chemotherapy
Level1	/Level2	Risk Ratio	Prob>Chisq	Lower 95%	Upper 95%
Yes	No	0.783629	0.3275	0.473865	1.27155
No	Yes	1.27611	0.3275	0.786443	2.1103
Risk Ratios for Resection margin
Level1	/Level2	Risk Ratio	Prob>Chisq	Lower 95%	Upper 95%
R1	R0	1.042	0.87	0.624999	1.67628
R0	R1	0.959693	0.87	0.596557	1.6
Risk Ratios for WHO 1973 Grading
Level1	/Level2	Risk Ratio	Prob>Chisq	Lower 95%	Upper 95%
G3	G2	1.96623	0.4646	0.409072	35.3336
G2	G3	0.508589	0.4646	0.0283017	2.44456
Risk Ratios for Lymphocascular Invasion
Level1	/Level2	Risk Ratio	Prob>Chisq	Lower 95%	Upper 95%
L1	L0	1.43739	0.1656	0.86187	2.4296
L0	L1	0.695707	0.1656	0.411591	1.16027
Risk Ratios for IC-Area 25%: Consensus
Level1	/Level2	Risk Ratio	Prob>Chisq	Lower 95%	Upper 95%
IC-Area >=25%	IC-Area <25%	0.677916	0.0761	0.43151	1.04073
IC-Area <25%	IC-Area >=25%	1.47511	0.0761	0.96086	2.31745

## Sheet: DSS_IC5%_Fig_2E
Disease Specific Survival: Ventana IC5% - Figure 2C (left survival curve)
Effect Summary
Source	LogWorth	PValue
pT-Stage Summary	3.974	0.00011
IC5%: Consensus	3.189	0.00065
pN-Stage Summary	2.924	0.00119
Adjuvant chemotherapy	1.239	0.05766
Gender	0.758	0.17475
Lymphocascular Invasion	0.526	0.29764
Resection margin	0.233	0.58546
WHO 1973 Grading	0.127	0.74625
Age	0.092	0.80981
WHO 2016 Grading	.	.
Whole Model
Number of Events	108
Number of Censorings	85
Total Number	193
AICc	BIC
956.094	990.525
Model	-LogLikelihood	ChiSquare	DF	Prob>Chisq
Difference	40.7951	81.5901	11	<.0001
Full	466.318
Reduced	507.113
Parameter Estimates
Term	Estimate	Std Error	Lower 95%	Upper 95%
pT-Stage Summary[pT2]	-0.618426	0.207206	-1.04081	-0.224819
pT-Stage Summary[pT3]	-0.138943	0.140061	-0.413175	0.137783
pN-Stage Summary[pN+]	0.0543908	0.156405	-0.251223	0.364287
pN-Stage Summary[pN0]	-0.626793	0.169739	-0.961113	-0.293906
Gender[female]	0.149716	0.108741	-0.068083	0.359428
Age	0.00238986	0.0099406	-0.016962	0.0220867
Adjuvant chemotherapy[No]	0.240339	0.128984	-0.007675	0.499136
Resection margin[R1-R0]	0.138678	0.251703	-0.374167	0.616585
WHO 1973 Grading[G3-G2]	0.319502	1.03483	-1.27759	3.21636
Lymphocascular Invasion[1-0]	0.273467	0.263895	-0.239449	0.797603
IC5%: Consensus[0]	0.404878	0.124949	0.167702	0.659564
Effect Likelihood Ratio Tests
Source	Nparm	DF	L-R ChiSquare	Prob>ChiSq
pT-Stage Summary	2	2	18.2995	0.0001
pN-Stage Summary	2	2	13.4634	0.0012
Gender	1	1	1.84175	0.1747
Age	1	1	0.0579211	0.8098
Adjuvant chemotherapy	1	1	3.6035	0.0577
Resection margin	1	1	0.297493	0.5855
WHO 1973 Grading	1	1	0.104705	0.7463
WHO 2016 Grading	0	0	0	.
Lymphocascular Invasion	1	1	1.08472	0.2976
IC5%: Consensus	1	1	11.6357	0.0006
Effect Wald Tests
Source	Nparm	DF	Wald ChiSquare	Prob>ChiSq
pT-Stage Summary	2	2	19.3873	<.0001
pN-Stage Summary	2	2	13.8047	0.001
Gender	1	1	1.89562	0.1686
Age	1	1	0.0577993	0.81
Adjuvant chemotherapy	1	1	3.47197	0.0624
Resection margin	1	1	0.303556	0.5817
WHO 1973 Grading	1	1	0.0953256	0.7575
WHO 2016 Grading	0	0	0	.
Lymphocascular Invasion	1	1	1.07386	0.3001
IC5%: Consensus	1	1	10.4998	0.0012
Risk Ratios
Unit Risk Ratios
Per unit change in regressor
Term	Risk Ratio	Lower 95%	Upper 95%	Reciprocal
Age	1.00239	0.983181	1.02233	0.997613
Range Risk Ratios
Per change in regressor over entire range
Term	Risk Ratio	Lower 95%	Upper 95%	Reciprocal
Age	1.13775	0.400144	3.29591	0.878928
Risk Ratios for pT-Stage Summary
Level1	/Level2	Risk Ratio	Prob>Chisq	Lower 95%	Upper 95%
pT3	pT2	1.61524	0.1112	0.897924	3.0295
pT4	pT2	3.95822	<.0001	1.99418	8.0592
pT4	pT3	2.45055	0.0002	1.53385	3.88719
pT2	pT3	0.619104	0.1112	0.330087	1.11368
pT2	pT4	0.252639	<.0001	0.124082	0.50146
pT3	pT4	0.408072	0.0002	0.257255	0.651956
Risk Ratios for pN-Stage Summary
Level1	/Level2	Risk Ratio	Prob>Chisq	Lower 95%	Upper 95%
pN0	pN+	0.506018	0.0066	0.306095	0.827761
pNX	pN+	1.67869	0.1221	0.864708	3.10662
pNX	pN0	3.31745	0.0011	1.64917	6.39358
pN+	pN0	1.97622	0.0066	1.20808	3.26696
pN+	pNX	0.595704	0.1221	0.321893	1.15646
pN0	pNX	0.301437	0.0011	0.156407	0.606367
Risk Ratios for Gender
Level1	/Level2	Risk Ratio	Prob>Chisq	Lower 95%	Upper 95%
male	female	0.741239	0.1747	0.48731	1.14587
female	male	1.34909	0.1747	0.872698	2.05208
Risk Ratios for Adjuvant chemotherapy
Level1	/Level2	Risk Ratio	Prob>Chisq	Lower 95%	Upper 95%
Yes	No	0.618364	0.0577	0.368516	1.01547
No	Yes	1.61717	0.0577	0.984767	2.71359
Risk Ratios for Resection margin
Level1	/Level2	Risk Ratio	Prob>Chisq	Lower 95%	Upper 95%
R1	R0	1.14875	0.5855	0.687862	1.85259
R0	R1	0.870508	0.5855	0.539785	1.45378
Risk Ratios for WHO 1973 Grading
Level1	/Level2	Risk Ratio	Prob>Chisq	Lower 95%	Upper 95%
G3	G2	1.37644	0.7463	0.278709	24.9373
G2	G3	0.726511	0.7463	0.0401006	3.58797
Risk Ratios for Lymphocascular Invasion
Level1	/Level2	Risk Ratio	Prob>Chisq	Lower 95%	Upper 95%
L1	L0	1.31451	0.2976	0.787061	2.22021
L0	L1	0.760738	0.2976	0.450407	1.27055
Risk Ratios for IC5%: Consensus
Level1	/Level2	Risk Ratio	Prob>Chisq	Lower 95%	Upper 95%
Ventana IC >=5%	Ventana IC <5%	0.444966	0.0006	0.267368	0.71505
Ventana IC <5%	Ventana IC >=5%	2.24736	0.0006	1.3985	3.74016

## Sheet: DFS_IC5%_Fig2E
Disease Free Survival: Ventana IC5% - Figure 2C (right survival curve)
Effect Summary
Source	LogWorth	PValue
pT-Stage Summary	3.846	0.00014
IC5%: Consensus	3.557	0.00028
pN-Stage Summary	3.026	0.00094
Gender	0.91	0.12298
Lymphocascular Invasion	0.846	0.14257
Adjuvant chemotherapy	0.591	0.25674
Age	0.18	0.66025
WHO 1973 Grading	0.168	0.67917
Resection margin	0	0.99931
WHO 2016 Grading	.	.
Whole Model
Number of Events	110
Number of Censorings	83
Total Number	193
AICc	BIC
985.533	1019.96
Model	-LogLikelihood	ChiSquare	DF	Prob>Chisq
Difference	40.6257	81.2514	11	<.0001
Full	481.037
Reduced	521.663
Parameter Estimates
Term	Estimate	Std Error	Lower 95%	Upper 95%
pT-Stage Summary[pT2]	-0.480413	0.200123	-0.887968	-0.099964
pT-Stage Summary[pT3]	-0.235156	0.138646	-0.506638	0.0385867
pN-Stage Summary[pN+]	-0.0291469	0.154488	-0.331114	0.276824
pN-Stage Summary[pN0]	-0.621533	0.16632	-0.949953	-0.295876
Gender[female]	0.16788	0.106986	-0.046579	0.37407
Age	0.00439605	0.0100242	-0.015074	0.0242899
Adjuvant chemotherapy[No]	0.139827	0.124608	-0.100167	0.389446
Resection margin[R1-R0]	-0.0002182	0.250899	-0.512182	0.475366
WHO 1973 Grading[G3-G2]	0.401842	1.03164	-1.18552	3.29558
Lymphocascular Invasion[1-0]	0.374723	0.257806	-0.124989	0.88816
IC5%: Consensus[0]	0.424772	0.123051	0.190897	0.675181
Effect Likelihood Ratio Tests
Source	Nparm	DF	L-R ChiSquare	Prob>ChiSq
pT-Stage Summary	2	2	17.7094	0.0001
pN-Stage Summary	2	2	13.9374	0.0009
Gender	1	1	2.37896	0.123
Age	1	1	0.193216	0.6603
Adjuvant chemotherapy	1	1	1.28628	0.2567
Resection margin	1	1	7.56285e-07	0.9993
WHO 1973 Grading	1	1	0.171067	0.6792
WHO 2016 Grading	0	0	0	.
Lymphocascular Invasion	1	1	2.14997	0.1426
IC5%: Consensus	1	1	13.2191	0.0003
Effect Wald Tests
Source	Nparm	DF	Wald ChiSquare	Prob>ChiSq
pT-Stage Summary	2	2	19.1515	<.0001
pN-Stage Summary	2	2	14.8193	0.0006
Gender	1	1	2.46232	0.1166
Age	1	1	0.19232	0.661
Adjuvant chemotherapy	1	1	1.25918	0.2618
Resection margin	1	1	7.56259e-07	0.9993
WHO 1973 Grading	1	1	0.151726	0.6969
WHO 2016 Grading	0	0	0	.
Lymphocascular Invasion	1	1	2.11267	0.1461
IC5%: Consensus	1	1	11.9163	0.0006
Risk Ratios
Unit Risk Ratios
Per unit change in regressor
Term	Risk Ratio	Lower 95%	Upper 95%	Reciprocal
Age	1.00441	0.985039	1.02459	0.995614
Range Risk Ratios
Per change in regressor over entire range
Term	Risk Ratio	Lower 95%	Upper 95%	Reciprocal
Age	1.26793	0.443077	3.71232	0.788686
Risk Ratios for pT-Stage Summary
Level1	/Level2	Risk Ratio	Prob>Chisq	Lower 95%	Upper 95%
pT3	pT2	1.27795	0.4081	0.721229	2.35483
pT4	pT2	3.3068	0.0004	1.70398	6.56565
pT4	pT3	2.58759	<.0001	1.62596	4.08703
pT2	pT3	0.782504	0.4081	0.424658	1.38652
pT2	pT4	0.302407	0.0004	0.152308	0.58686
pT3	pT4	0.386461	<.0001	0.244677	0.61502
Risk Ratios for pN-Stage Summary
Level1	/Level2	Risk Ratio	Prob>Chisq	Lower 95%	Upper 95%
pN0	pN+	0.553006	0.0159	0.338077	0.895454
pNX	pN+	1.97354	0.0435	1.02115	3.63069
pNX	pN0	3.56874	0.0005	1.79182	6.81721
pN+	pN0	1.8083	0.0159	1.11675	2.95791
pN+	pNX	0.506705	0.0435	0.27543	0.979286
pN0	pNX	0.280211	0.0005	0.146688	0.558093
Risk Ratios for Gender
Level1	/Level2	Risk Ratio	Prob>Chisq	Lower 95%	Upper 95%
male	female	0.714795	0.123	0.473246	1.09764
female	male	1.399	0.123	0.911049	2.11307
Risk Ratios for Adjuvant chemotherapy
Level1	/Level2	Risk Ratio	Prob>Chisq	Lower 95%	Upper 95%
Yes	No	0.756045	0.2567	0.458915	1.22181
No	Yes	1.32267	0.2567	0.818458	2.17905
Risk Ratios for Resection margin
Level1	/Level2	Risk Ratio	Prob>Chisq	Lower 95%	Upper 95%
R1	R0	0.999782	0.9993	0.599187	1.6086
R0	R1	1.00022	0.9993	0.621658	1.66893
Risk Ratios for WHO 1973 Grading
Level1	/Level2	Risk Ratio	Prob>Chisq	Lower 95%	Upper 95%
G3	G2	1.49458	0.6792	0.305586	26.9931
G2	G3	0.669086	0.6792	0.0370464	3.2724
Risk Ratios for Lymphocascular Invasion
Level1	/Level2	Risk Ratio	Prob>Chisq	Lower 95%	Upper 95%
L1	L0	1.45459	0.1426	0.882507	2.43065
L0	L1	0.68748	0.1426	0.411412	1.13314
Risk Ratios for IC5%: Consensus
Level1	/Level2	Risk Ratio	Prob>Chisq	Lower 95%	Upper 95%
IC >=5%	IC <5%	0.42761	0.0003	0.259146	0.682635
IC <5%	IC >=5%	2.33858	0.0003	1.46491	3.85882

[truncated: 5 more sheets: DSS_Clusters_Fig_3C, DFS_Clusters_Fig_3D, DSS_Clusters+CPS10_Fig_4A, DSS_Clusters+IC5%_Fig_4B, DSS_Clusters+25TCICarea_Fig_4C]
