# Supplementary material for: Integration of Spatial PD-L1 Expression with the Tumor Immune Microenvironment Outperforms Standard PD-L1 Scoring in Outcome Prediction of Urothelial Cancer Patients
Source: Cancers (Basel). 2021 May 12;13(10):2327. doi: 10.3390/cancers13102327 (PMC8150350; doi:10.3390/cancers13102327)
Supplement: Supplementary file 1 [file cancers-13-02327-s001.zip › Supplementary_Table_S4_Immune Cell Phenotypes Cluster groups data distribution.xlsx]

## Sheet: DSS_CPS10_Fig2A
Supplementary Table 4. Distribution of PD-L1 expression and general immune infiltration across the four immunological tumor groups.
	PD-L1 TC/TPS expression (%)		PD-L1 IC expression (%; Ventana IC-Score)		PD-L1 IC expression (ICarea-Score)		ICIS/Immune Cell Infiltration Score (Z-Score)
Cluster	Median	IQR	Median	IQR	Median	IQR	Median	IQR
1) PD-L1 TC high, Inflamed	0.79	54-98%	0.023	0.8-7%	0.22	6-31%	0.41	0.24 - 0.94
2) PD-L1 IC high, Inflamed	0.005	0-7%	0.085	5-20%	0.43	32-61%	0.91	0.46 - 1.26
3) PD-L1 low, Inflamed	0	0	0.007	0.15-2%	0.04	1-10%	-0.12	-0.25 - 0.05
4) Uninflamed	0	0	0	0-0.2%	0.002	0-1.8%	-0.88	-1.15 - (-0.55)
